# Supplementary material for: MinorityReport, software for generalized analysis of causal genetic variants
Source: Malar J. 2017 Feb 23;16:90. doi: 10.1186/s12936-017-1730-2 (PMC5324306; doi:10.1186/s12936-017-1730-2)
Supplement: Supplementary file 1 — Additional file 1: Table S1. Nonsynonymous variant data for a Plasmodium falciparum mutant strain raised for resistance to an apicoplast inhibitor, versus the susceptible parent strain. The causal mutation, IspD L244I, reaches near purity in the mutant, is absent in the parent, and receives the highest priority score. [file 12936_2017_1730_MOESM1_ESM.txt]

#score	chromosome	genomic_mutation	gene_mutation	protein_mutation	mutation_counts	mutation_proportion	mutant_position_counts	|	parent_mutation_counts	parent_mutation_proportion	parent_position_counts	|	gene_id	strand	protein_length	gene_description	||	A-gene_variant	protein_variant	variant_counts	variant_proportion	|	parent_variant_counts	parent_variant_proportion	||	C-gene_variant	protein_variant	variant_counts	variant_proportion	|	parent_variant_counts	parent_variant_proportion	||	G-gene_variant	protein_variant	variant_counts	variant_proportion	|	parent_variant_counts	parent_variant_proportion	||	T-gene_variant	protein_variant	variant_counts	variant_proportion	|	parent_variant_counts	parent_variant_proportion	||	nonACGT-gene_variant	protein_variant	variant_counts	variant_proportion	|	parent_variant_counts	parent_variant_proportion	||
4.739	chr1	T291115A	T729A	L244I	358	0.989	362	|	0	0.0	242.0	|	PF3D7_0106900-1	+	734	2-C-methyl-D-erythritol 4-phosphate cytidylyltransferase, putative (IspD)	||	T729A	L244I	358	(0.989)	|	0	(0.0)	||	T729C	-	1	(0.003)	|	0	(0.0)	||	T729G	L244V	0	(0.0)	|	1	(0.004)	||	T729T	-	3	(0.008)	|	241	(0.996)	||
2.18	chr12	G1962243T	G2631T	D878Y	164	0.988	166	|	5	0.04	124.0	|	PF3D7_1247500-1	+	909	serine/threonine protein kinase, putative	||	G2631A	D878N	1	(0.006)	|	0	(0.0)	||	G2631C	D878H	0	(0.0)	|	0	(0.0)	||	G2631G	-	1	(0.006)	|	118	(0.952)	||	G2631T	D878Y	164	(0.988)	|	5	(0.04)	||
