# Supplementary material for: MinorityReport, software for generalized analysis of causal genetic variants
Source: Malar J. 2017 Feb 23;16:90. doi: 10.1186/s12936-017-1730-2 (PMC5324306; doi:10.1186/s12936-017-1730-2)
Supplement: Supplementary file 2 — Additional file 2: Table S2. Nonsynonymous variant data for a Plasmodium falciparum mutant strain raised for resistance to a dihydroorotate dehydrogenase inhibitor, versus the susceptible parent strain. Multiple mutations arise for all resistant strains, following the copy number variation and amplification shown in Fig. 5. [file 12936_2017_1730_MOESM2_ESM.txt]

#score	chromosome	genomic_mutation	gene_mutation	protein_mutation	mutation_counts	mutation_proportion	mutant_position_counts	|	parent_mutation_counts	parent_mutation_proportion	parent_position_counts	|	gene_id	strand	protein_length	gene_description	||	A-gene_variant	protein_variant	variant_counts	variant_proportion	|	parent_variant_counts	parent_variant_proportion	||	C-gene_variant	protein_variant	variant_counts	variant_proportion	|	parent_variant_counts	parent_variant_proportion	||	G-gene_variant	protein_variant	variant_counts	variant_proportion	|	parent_variant_counts	parent_variant_proportion	||	T-gene_variant	protein_variant	variant_counts	variant_proportion	|	parent_variant_counts	parent_variant_proportion	||	nonACGT-gene_variant	protein_variant	variant_counts	variant_proportion	|	parent_variant_counts	parent_variant_proportion	||
4.305	chr12	T865895G	T169G	M57R	129	0.992	130	|	0	0.0	201.0	|	PF3D7_1221700-1	+	913	conserved protein, unknown function	||	T169A	M57K	0	(0.0)	|	2	(0.01)	||	T169C	M57T	0	(0.0)	|	0	(0.0)	||	T169G	M57R	129	(0.992)	|	0	(0.0)	||	T169T	-	1	(0.008)	|	198	(0.985)	||
3.854	chr6	A645039G	A987G	N330D	131	0.923	142	|	0	0.0	253.0	|	PF3D7_0615500-1	+	705	cdc2-related protein kinase 5 (CRK5)	||	A987A	-	1	(0.007)	|	238	(0.941)	||	A987C	N330H	10	(0.07)	|	14	(0.055)	||	A987G	N330D	131	(0.923)	|	0	(0.0)	||	A987T	N330Y	0	(0.0)	|	1	(0.004)	||
3.534	chr14	A721986T	A6693T	K2232*	105	0.991	106	|	0	0.0	190.0	|	PF3D7_1417400-1	+	3567	cyclic nucleotide-binding protein, putative, pseudogene (cNBP)	||	A6693A	-	1	(0.009)	|	188	(0.989)	||	A6693C	K2232Q	0	(0.0)	|	0	(0.0)	||	A6693G	K2232E	0	(0.0)	|	2	(0.011)	||	A6693T	K2232*	105	(0.991)	|	0	(0.0)	||
2.375	chr6	C404591T	C889T	S297F	75	1.0	75	|	3	0.017	177.0	|	PF3D7_0609500-1	+	1067	conserved Plasmodium protein, unknown function	||	C889A	S297Y	0	(0.0)	|	0	(0.0)	||	C889C	-	0	(0.0)	|	174	(0.983)	||	C889G	S297C	0	(0.0)	|	0	(0.0)	||	C889T	S297F	75	(1.0)	|	3	(0.017)	||
1.346	chr5	A214244T	T3945A	C1316S	43	1.0	43	|	0	0.0	89.0	|	PF3D7_0505000-1	-	2975	conserved Plasmodium membrane protein, unknown function	||	T3945T	-	0	(0.0)	|	88	(0.989)	||	T3945G	C1316G	0	(0.0)	|	1	(0.011)	||	T3945C	C1316R	0	(0.0)	|	0	(0.0)	||	T3945A	C1316S	43	(1.0)	|	0	(0.0)	||
